# Supplementary material for: Discovery of a new gall-inducing species, Aciurinaluminaria (Insecta, Diptera, Tephritidae) via multi-trait integrative taxonomy
Source: Zookeys. 2024 Oct 7;1214:217–36. doi: 10.3897/zookeys.1214.130171 (PMC11491733; doi:10.3897/zookeys.1214.130171)
Supplement: XML Treatment for Aciurina luminaria [file zookeys.1214.130171-treatment1.xml]

<!DOCTYPE tp:taxon-treatment
  PUBLIC "-//TaxonX//DTD Taxonomic Treatment Publishing DTD v0 20100105//EN" "tax-treatment-NSO.dtd">
<tp:taxon-treatment xmlns:tp="http://www.plazi.org/taxpub"><tp:treatment-meta><kwd-group><label>Taxon classification</label><kwd>
                <named-content content-type="kingdom">Animalia</named-content>
              </kwd><kwd>
                <named-content content-type="order">Diptera</named-content>
              </kwd><kwd>
                <named-content content-type="family">Tephritidae</named-content>
              </kwd></kwd-group><mixed-citation publication-type="journal"><person-group><name><surname>Baine</surname><given-names>Quinlyn</given-names></name><name><surname>White</surname><given-names>Branden</given-names></name><name><surname>Martinson</surname><given-names>Vincent G.</given-names></name><name><surname>Martinson</surname><given-names>Ellen O.</given-names></name></person-group><article-title>Discovery of a new gall-inducing species, <italic><tp:taxon-name><tp:taxon-name-part taxon-name-part-type="genus" reg="Aciurina">Aciurina</tp:taxon-name-part><tp:taxon-name-part taxon-name-part-type="species" reg="luminaria">luminaria</tp:taxon-name-part></tp:taxon-name></italic> (<tp:taxon-name><tp:taxon-name-part taxon-name-part-type="class">Insecta</tp:taxon-name-part></tp:taxon-name>, <tp:taxon-name><tp:taxon-name-part taxon-name-part-type="order">Diptera</tp:taxon-name-part></tp:taxon-name>, <tp:taxon-name><tp:taxon-name-part taxon-name-part-type="family">Tephritidae</tp:taxon-name-part></tp:taxon-name>) via multi-trait integrative taxonomy</article-title><source>Zookeys</source><day>07</day><month>10</month><year>2024</year><volume>1214</volume><fpage>217</fpage><lpage>236</lpage><pub-id pub-id-type="doi">10.3897/zookeys.1214.130171</pub-id></mixed-citation></tp:treatment-meta><tp:nomenclature><tp:taxon-name>
              <object-id xmlns:xlink="http://www.w3.org/1999/xlink" content-type="arpha" xlink:type="simple">295A5DDC-3B1F-5800-89C7-CD9C1E974D42</object-id>
              <tp:taxon-name-part taxon-name-part-type="genus" reg="Aciurina">Aciurina</tp:taxon-name-part>
              <tp:taxon-name-part taxon-name-part-type="species" reg="luminaria">luminaria</tp:taxon-name-part>
              <object-id xmlns:xlink="http://www.w3.org/1999/xlink" content-type="zoobank" xlink:type="simple">https://zoobank.org/BC9BB3A4-E1CC-4793-AC8D-B8A4E779FFBF</object-id>
            </tp:taxon-name><tp:taxon-authority>Baine</tp:taxon-authority><tp:taxon-status xmlns:xlink="http://www.w3.org/1999/xlink" xlink:type="simple">sp. nov.</tp:taxon-status></tp:nomenclature><tp:treatment-sec sec-type="type material" id="SECID0EZCAG"><title>Type material examined.</title><p><bold><italic>Holotype</italic></bold> (Fig. <xref ref-type="fig" rid="F4">4A, C</xref>) USA • <bold>NM</bold>; <italic>Santa Fe Co</italic>.; ♀; Tesuque E arroyo crossing Road 74; <named-content xmlns:xlink="http://www.w3.org/1999/xlink" content-type="dwc:verbatimCoordinates" xlink:type="simple"><named-content content-type="geo-json" specific-use="{&#34;type&#34;:&#34;Point&#34;,&#34;coordinates&#34;:[105.929040,35.776860]}" id="NCID0EPDAG" xlink:type="simple">35.77686°N, 105.92904°</named-content></named-content>W; 5 May 2021; Q. Baine leg.; MSBA81957. <bold><italic>Allotype</italic></bold> (Fig. <xref ref-type="fig" rid="F4">4B, D</xref>) USA • <bold>NM</bold>; <italic>Santa Fe Co</italic>.; ♂; 1 mi SE Chupadero off St Rd 592; <named-content xmlns:xlink="http://www.w3.org/1999/xlink" content-type="dwc:verbatimCoordinates" xlink:type="simple"><named-content content-type="geo-json" specific-use="{&#34;type&#34;:&#34;Point&#34;,&#34;coordinates&#34;:[105.907426,35.814000]}" id="NCID0ECEAG" xlink:type="simple">35.814°N, 105.907426°</named-content></named-content>W; 7 May 2023; Q. Baine leg.; MSBA81946. <bold><italic>Paratypes</italic></bold> USA • <bold>CO</bold>; <italic>Alamosa Co.</italic>; 2♀ 1♂; S of Mosca side of Hwy 17; <named-content xmlns:xlink="http://www.w3.org/1999/xlink" content-type="dwc:verbatimCoordinates" xlink:type="simple"><named-content content-type="geo-json" specific-use="{&#34;type&#34;:&#34;Point&#34;,&#34;coordinates&#34;:[105.866360,37.625340]}" id="NCID0EREAG" xlink:type="simple">37.62534°N, 105.86636°</named-content></named-content>W; 20 May 2021; V. Martinson leg.; MSBA81880–81882 • 3♀ 3♂ 1 gall; San Luis State Wildlife Area, Lane 6 N; <named-content xmlns:xlink="http://www.w3.org/1999/xlink" content-type="dwc:verbatimCoordinates" xlink:type="simple"><named-content content-type="geo-json" specific-use="{&#34;type&#34;:&#34;Point&#34;,&#34;coordinates&#34;:[105.722930,37.662560]}" id="NCID0EZEAG" xlink:type="simple">37.66256°N, 105.72293°</named-content></named-content>W; 20 May 2021; E. Martinson &amp; V. Martinson leg.; MSBA81892–81893, MSBA81896–81897, USNMENT02011093–USNMENT02011095 • 4♀ 4♂; San Luis State Wildlife Area, Lane 6 N; <named-content xmlns:xlink="http://www.w3.org/1999/xlink" content-type="dwc:verbatimCoordinates" xlink:type="simple"><named-content content-type="geo-json" specific-use="{&#34;type&#34;:&#34;Point&#34;,&#34;coordinates&#34;:[105.722930,37.662560]}" id="NCID0EBFAG" xlink:type="simple">37.66256°N, 105.72293°</named-content></named-content>W; 14 May 2023; Q. Baine leg. MSBA81926–81933 • 7♀ 6♂; W of San Luis Valley Regional Airport entrance, Alamosa; <named-content xmlns:xlink="http://www.w3.org/1999/xlink" content-type="dwc:verbatimCoordinates" xlink:type="simple"><named-content content-type="geo-json" specific-use="{&#34;type&#34;:&#34;Point&#34;,&#34;coordinates&#34;:[105.867530,37.444200]}" id="NCID0EJFAG" xlink:type="simple">37.4442°N, 105.86753°</named-content></named-content>W; 14 May 2023; Q. Baine leg.; MSBA81898–81901, USNMENT02011096–USNMENT02011097 • 2♀ 3♂; 2 mi S Zapata Falls turnoff Hwy 150; <named-content xmlns:xlink="http://www.w3.org/1999/xlink" content-type="dwc:verbatimCoordinates" xlink:type="simple"><named-content content-type="geo-json" specific-use="{&#34;type&#34;:&#34;Point&#34;,&#34;coordinates&#34;:[105.601500,37.590920]}" id="NCID0ERFAG" xlink:type="simple">37.59092°N, 105.6015°</named-content></named-content>W; 15 May 2023; Q. Baine leg.; MSBA81909–81913. 2♀ 1♂; Road N 110 and Lane 1 N off Hwy 17; <named-content xmlns:xlink="http://www.w3.org/1999/xlink" content-type="dwc:verbatimCoordinates" xlink:type="simple"><named-content content-type="geo-json" specific-use="{&#34;type&#34;:&#34;Point&#34;,&#34;coordinates&#34;:[105.601500,37.590920]}" id="NCID0EZFAG" xlink:type="simple">37.59092°N, 105.6015°</named-content></named-content>W; 15 May 2023; Q. Baine leg.; MSBA81914–81916 • 2♀ 1♂; Corner of Cortez Rd and Van Iwarden Dr, Alamosa; <named-content xmlns:xlink="http://www.w3.org/1999/xlink" content-type="dwc:verbatimCoordinates" xlink:type="simple"><named-content content-type="geo-json" specific-use="{&#34;type&#34;:&#34;Point&#34;,&#34;coordinates&#34;:[105.885110,37.437710]}" id="NCID0EBGAG" xlink:type="simple">37.43771°N, 105.88511°</named-content></named-content>W; 14 May 2023; Q. Baine leg.; MSBA81922–81925. <italic>Chaffee Co.</italic> • 2♀ 2♂; Hwy 285 W of Johnson Village; <named-content xmlns:xlink="http://www.w3.org/1999/xlink" content-type="dwc:verbatimCoordinates" xlink:type="simple"><named-content content-type="geo-json" specific-use="{&#34;type&#34;:&#34;Point&#34;,&#34;coordinates&#34;:[106.116030,38.809560]}" id="NCID0ELGAG" xlink:type="simple">38.80956°N, 106.11603°</named-content></named-content>W; 20 May 2021; E. Martinson leg.; MSBA81883–81886 • <bold>NM</bold>; <italic>Cibola Co.</italic>; 2♀ 2♂; El Malpais National Conservation Area Narrows; <named-content xmlns:xlink="http://www.w3.org/1999/xlink" content-type="dwc:verbatimCoordinates" xlink:type="simple"><named-content content-type="geo-json" specific-use="{&#34;type&#34;:&#34;Point&#34;,&#34;coordinates&#34;:[107.814640,34.964990]}" id="NCID0EXGAG" xlink:type="simple">34.96499°N, 107.81464°</named-content></named-content>W; 15 May 2022; V. Martinson leg.; MSBA81876–81879. <italic>San Juan Co.</italic> • 1♂; S Bloomfield Hwy 550 Kutz Wash; <named-content xmlns:xlink="http://www.w3.org/1999/xlink" content-type="dwc:verbatimCoordinates" xlink:type="simple"><named-content content-type="geo-json" specific-use="{&#34;type&#34;:&#34;Point&#34;,&#34;coordinates&#34;:[108.002640,36.645240]}" id="NCID0EBHAG" xlink:type="simple">36.64524°N, 108.00264°</named-content></named-content>W; 18 March 2022; E. Martinson leg.; MSBA81891. <italic>Sandoval Co.</italic> • 4♀; N side Hwy 550, La Jara; <named-content xmlns:xlink="http://www.w3.org/1999/xlink" content-type="dwc:verbatimCoordinates" xlink:type="simple"><named-content content-type="geo-json" specific-use="{&#34;type&#34;:&#34;Point&#34;,&#34;coordinates&#34;:[106.974962,36.058187]}" id="NCID0ELHAG" xlink:type="simple">36.0581873°N, 106.9749619°</named-content></named-content>W; 31 May 2020; D. Hughes leg.; MSBA81887–81890. <italic>Santa Fe Co.</italic> • 5♀ 4♂, 1 gall; Tesuque E arroyo crossing Road 74; <named-content xmlns:xlink="http://www.w3.org/1999/xlink" content-type="dwc:verbatimCoordinates" xlink:type="simple"><named-content content-type="geo-json" specific-use="{&#34;type&#34;:&#34;Point&#34;,&#34;coordinates&#34;:[105.929040,35.776860]}" id="NCID0EVHAG" xlink:type="simple">35.77686°N, 105.92904°</named-content></named-content>W; 7 May 2023; Q. Baine leg.; MSBA81934–81938, MSBA81941–81942, USNMENT02011090–USNMENT02011092 • 2♀; Tesuque E arroyo crossing Road 74; <named-content xmlns:xlink="http://www.w3.org/1999/xlink" content-type="dwc:verbatimCoordinates" xlink:type="simple"><named-content content-type="geo-json" specific-use="{&#34;type&#34;:&#34;Point&#34;,&#34;coordinates&#34;:[105.929040,35.776860]}" id="NCID0E4HAG" xlink:type="simple">35.77686°N, 105.92904°</named-content></named-content>W; 5 May 2021; Q. Baine leg.; MSBA81956–81957 • 4♀ 2♂; 1 mi SE Chupadero off St Rd 592; <named-content xmlns:xlink="http://www.w3.org/1999/xlink" content-type="dwc:verbatimCoordinates" xlink:type="simple"><named-content content-type="geo-json" specific-use="{&#34;type&#34;:&#34;Point&#34;,&#34;coordinates&#34;:[105.907426,35.814006]}" id="NCID0EFIAG" xlink:type="simple">35.814006°N, 105.907426°</named-content></named-content>W; 7 May 2023; Q. Baine leg.; MSBA81943–81948 • 3♀ 4♂; Tesuque Arroyo Ancho and Meredith Dr on Tesuque Village Rd; <named-content xmlns:xlink="http://www.w3.org/1999/xlink" content-type="dwc:verbatimCoordinates" xlink:type="simple"><named-content content-type="geo-json" specific-use="{&#34;type&#34;:&#34;Point&#34;,&#34;coordinates&#34;:[105.934346,35.752991]}" id="NCID0ENIAG" xlink:type="simple">35.752991°N, 105.934346°</named-content></named-content>W; 7 May 2023; Q. Baine leg.; MSBA81949–81955. <italic>Taos Co.</italic> • 2♀ 3♂; 3 mi N Ojo Caliente off Hwy 285; <named-content xmlns:xlink="http://www.w3.org/1999/xlink" content-type="dwc:verbatimCoordinates" xlink:type="simple"><named-content content-type="geo-json" specific-use="{&#34;type&#34;:&#34;Point&#34;,&#34;coordinates&#34;:[106.005810,36.330460]}" id="NCID0EXIAG" xlink:type="simple">36.33046°N, 106.00581°</named-content></named-content>W; 14 May 2023; Q. Baine leg.; MSBA81917–81921 • <bold>UT</bold>; <italic>Kane Co.</italic>; 1♀ 1♂; Coral Pink Sand Dunes; 3 July 1966; E.J. Allen leg.; WFBM0050980–0050981.</p><fig id="F4" position="float" orientation="portrait"><object-id xmlns:xlink="http://www.w3.org/1999/xlink" content-type="doi" xlink:type="simple">10.3897/zookeys.1214.130171.figure4</object-id><object-id xmlns:xlink="http://www.w3.org/1999/xlink" content-type="zenodo_dep_id" xlink:type="simple">13906690</object-id><object-id xmlns:xlink="http://www.w3.org/1999/xlink" content-type="arpha" xlink:type="simple">7AE04062-3149-5162-B8B4-7FCB161E076E</object-id><label>Figure 4.</label><caption><p><italic><tp:taxon-name><tp:taxon-name-part taxon-name-part-type="genus" reg="Aciurina">Aciurina</tp:taxon-name-part><tp:taxon-name-part taxon-name-part-type="species" reg="luminaria">luminaria</tp:taxon-name-part></tp:taxon-name></italic> sp. nov. <bold>A</bold> holotype lateral habitus <bold>B</bold> allotype lateral habitus. Difference in eye color is a result of the age of mounted specimen <bold>C</bold> holotype dorsal habitus <bold>D</bold> allotype dorsal habitus <bold>E</bold> holotype head, anterior <bold>F</bold> holotype abdomen, dorsal <bold>G–H</bold> variation in dorsal abdomen color <bold>G</bold> mostly orange morph <bold>H</bold> dark morph.</p></caption><graphic xmlns:xlink="http://www.w3.org/1999/xlink" xlink:href="zookeys-1214-217_article-130171__-g004.jpg" position="float" orientation="portrait" xlink:type="simple" id="oo_1149326.jpg"><uri content-type="original_file" xlink:type="simple">https://binary.pensoft.net/fig/1149326</uri></graphic></fig></tp:treatment-sec><tp:treatment-sec sec-type="material" id="SECID0EKKAG"><title>Other material examined.</title><p>USA • <bold>NM</bold>; <italic>Alamosa Co.</italic>; 4 galls, 1 pupa; S Nageezi side of Pueblo Pintado Rd; <named-content xmlns:xlink="http://www.w3.org/1999/xlink" content-type="dwc:verbatimCoordinates" xlink:type="simple"><named-content content-type="geo-json" specific-use="{&#34;type&#34;:&#34;Point&#34;,&#34;coordinates&#34;:[107.696330,36.214800]}" id="NCID0EXKAG" xlink:type="simple">36.21480°N, 107.69633°</named-content></named-content>W; 23 May 2024; S. Rollins leg • 4♀ 3♂; Corner of Cortez Rd and Van Iwarden Dr, Alamosa; <named-content xmlns:xlink="http://www.w3.org/1999/xlink" content-type="dwc:verbatimCoordinates" xlink:type="simple"><named-content content-type="geo-json" specific-use="{&#34;type&#34;:&#34;Point&#34;,&#34;coordinates&#34;:[105.885110,37.437710]}" id="NCID0E6KAG" xlink:type="simple">37.43771°N, 105.88511°</named-content></named-content>W; 14 May 2023; Q. Baine leg. • 3 larvae; San Luis State Wildlife Area, Lane 6 N; <named-content xmlns:xlink="http://www.w3.org/1999/xlink" content-type="dwc:verbatimCoordinates" xlink:type="simple"><named-content content-type="geo-json" specific-use="{&#34;type&#34;:&#34;Point&#34;,&#34;coordinates&#34;:[105.722930,37.662560]}" id="NCID0EHLAG" xlink:type="simple">37.66256°N, 105.72293°</named-content></named-content>W; 20 May 2021; E. Martinson leg.</p></tp:treatment-sec><tp:treatment-sec sec-type="diagnosis" id="SECID0EMLAG"><title>Diagnosis.</title><p>This wing pattern of the adult <italic><tp:taxon-name><tp:taxon-name-part taxon-name-part-type="genus" reg="Aciurina">A.</tp:taxon-name-part><tp:taxon-name-part taxon-name-part-type="species" reg="luminaria">luminaria</tp:taxon-name-part></tp:taxon-name></italic> can be distinguished most easily from both <italic><tp:taxon-name><tp:taxon-name-part taxon-name-part-type="genus" reg="Aciurina">A.</tp:taxon-name-part><tp:taxon-name-part taxon-name-part-type="species" reg="bigeloviae">bigeloviae</tp:taxon-name-part></tp:taxon-name></italic> and <italic><tp:taxon-name><tp:taxon-name-part taxon-name-part-type="genus" reg="Aciurina">A.</tp:taxon-name-part><tp:taxon-name-part taxon-name-part-type="species" reg="trixa">trixa</tp:taxon-name-part></tp:taxon-name></italic> by the elongate hyaline spot in cell br, consistent dark brown region surrounding crossvein r-m, and lack of dark stripe in anal cell; it further from <italic><tp:taxon-name><tp:taxon-name-part taxon-name-part-type="genus" reg="Aciurina">A.</tp:taxon-name-part><tp:taxon-name-part taxon-name-part-type="species" reg="bigeloviae">bigeloviae</tp:taxon-name-part></tp:taxon-name></italic> by lack of dark stripe in the postero-distal region of cell m and lack of medial dark stripe in cell cua<sub>1</sub> (frequently present in <italic><tp:taxon-name><tp:taxon-name-part taxon-name-part-type="genus" reg="Aciurina">A.</tp:taxon-name-part><tp:taxon-name-part taxon-name-part-type="species" reg="trixa">trixa</tp:taxon-name-part></tp:taxon-name></italic> also). It differs from the similar-looking <italic><tp:taxon-name><tp:taxon-name-part taxon-name-part-type="genus" reg="Aciurina">A.</tp:taxon-name-part><tp:taxon-name-part taxon-name-part-type="species" reg="maculata">maculata</tp:taxon-name-part></tp:taxon-name></italic> (Cole, 1919) and <italic><tp:taxon-name><tp:taxon-name-part taxon-name-part-type="genus" reg="Aciurina">A.</tp:taxon-name-part><tp:taxon-name-part taxon-name-part-type="species" reg="lutea">lutea</tp:taxon-name-part></tp:taxon-name></italic> (Coquillett, 1899) by the hyaline cell bc and hyaline basal region of cell br. The extent of bright orange on the abdomen of many <italic><tp:taxon-name><tp:taxon-name-part taxon-name-part-type="genus" reg="Aciurina">A.</tp:taxon-name-part><tp:taxon-name-part taxon-name-part-type="species" reg="luminaria">luminaria</tp:taxon-name-part></tp:taxon-name></italic> specimens also distinguishes it from <italic><tp:taxon-name><tp:taxon-name-part taxon-name-part-type="genus" reg="Aciurina">A.</tp:taxon-name-part><tp:taxon-name-part taxon-name-part-type="species" reg="maculata">maculata</tp:taxon-name-part></tp:taxon-name></italic> which has a more red abdomen, and from <italic><tp:taxon-name><tp:taxon-name-part taxon-name-part-type="genus" reg="Aciurina">A.</tp:taxon-name-part><tp:taxon-name-part taxon-name-part-type="species" reg="bigeloviae">bigeloviae</tp:taxon-name-part></tp:taxon-name></italic> and <italic><tp:taxon-name><tp:taxon-name-part taxon-name-part-type="genus" reg="Aciurina">A.</tp:taxon-name-part><tp:taxon-name-part taxon-name-part-type="species" reg="trixa">trixa</tp:taxon-name-part></tp:taxon-name></italic> which frequently have a dark orange, brown, or black abdomen. Genitalia structures are highly similar to that of <italic><tp:taxon-name><tp:taxon-name-part taxon-name-part-type="genus" reg="Aciurina">A.</tp:taxon-name-part><tp:taxon-name-part taxon-name-part-type="species" reg="bigeloviae">bigeloviae</tp:taxon-name-part></tp:taxon-name></italic>, except perhaps for the rounded tips of the prensisetae which differ from illustrations in <xref ref-type="bibr" rid="B54">Steyskal (1984)</xref>. However, Steyskal describes <italic><tp:taxon-name><tp:taxon-name-part taxon-name-part-type="genus" reg="Aciurina">A.</tp:taxon-name-part><tp:taxon-name-part taxon-name-part-type="species" reg="bigeloviae">bigeloviae</tp:taxon-name-part></tp:taxon-name></italic> (at the time synonymized with <italic><tp:taxon-name><tp:taxon-name-part taxon-name-part-type="genus" reg="Aciurina">A.</tp:taxon-name-part><tp:taxon-name-part taxon-name-part-type="species" reg="trixa">trixa</tp:taxon-name-part></tp:taxon-name></italic> and <italic><tp:taxon-name><tp:taxon-name-part taxon-name-part-type="genus" reg="Aciurina">A.</tp:taxon-name-part><tp:taxon-name-part taxon-name-part-type="species" reg="semilucida">semilucida</tp:taxon-name-part></tp:taxon-name></italic>) as being highly variable in male terminalia characters, so this may or may not be reliably diagnostic. The gall can be distinguished from <italic><tp:taxon-name><tp:taxon-name-part taxon-name-part-type="genus" reg="Aciurina">A.</tp:taxon-name-part><tp:taxon-name-part taxon-name-part-type="species" reg="bigeloviae">bigeloviae</tp:taxon-name-part></tp:taxon-name></italic> and <italic><tp:taxon-name><tp:taxon-name-part taxon-name-part-type="genus" reg="Aciurina">A.</tp:taxon-name-part><tp:taxon-name-part taxon-name-part-type="species" reg="maculata">maculata</tp:taxon-name-part></tp:taxon-name></italic> by the pointed, teardrop shape, and from all remaining galls in the genus by the thick layer of dense tomentum covering the surface (Fig. <xref ref-type="fig" rid="F2">2</xref>).</p></tp:treatment-sec><tp:treatment-sec sec-type="description" id="SECID0EXRAG"><title>Description.</title><p>Female body length (minus terminalia) 6 mm.</p><p><bold><italic>Head</italic></bold> (Fig. <xref ref-type="fig" rid="F4">4E</xref>) uniformly pale yellow except for occiput and narrow interocular margin grey and moderately pilose. Compound eye bright green, drying to dull red. Three pairs of frontal setae, two pairs of orbital setae, and one pair of ocellar setae present. All setae pale yellow in color matching frons in color. Antenna yellow with black arista.</p><p><bold><italic>Thorax.</italic></bold> Scutum and dorsal portions of pleura dark gray in background color with pale gray pollinosity and dense pale yellow setulae making the scutum appear pale yellow-gray in color at a distance. Scutellum pale orange-brown at apex, narrowly gray at base. Subscutellum with anterior half pale yellow, posterior half and all of mediotergite black with pale gray pollinosity. Ventral part of pleura yellow-orange. The following setae are present, and pale yellow: basal scutellar, postalar, intra-alar, acrostichal, postsutural dorsocentral, presutral supra-alar, postsutural supra-alar, two notopleural, postpronotal, anepisternal, and katepisternal. Anepimeral seta indistinguishable from surrounding setulae. Legs wholly orange in color except for black tarsal claw and apical tarsal setae. Forefemur with elongate comb-like setae. Wing 4.2 mm in length. Costa pale orange. Setae narrowly present dorsally at junction of R<sub>2+3</sub> and vein R<sub>4+5</sub>. Wing coloring is dark brown to black with the following hyaline regions: cell bc, base of cell br, two vertical bands in cell c, the proximal one extending posteriorly halfway into cell bm, two marginal spots in r<sub>1</sub> with apical spot extending into r<sub>2+3</sub>, large (2× wide as high) subapical spot in cell br, medial spot in cell bm, large basal and small apical spot in cell cua<sub>1</sub>, subapical spot (1.5× high as wide) in cell dm, entire cell cup except for narrowly at apex, alula, anal lobe, large basal marginal spot in cell m, and subapical band extending from posterior margin in cell m into cell r<sub>4+5</sub> reaching vein R<sub>4+5</sub>. Halteres bright yellow.</p><p><bold><italic>Abdomen</italic></bold> bright red-orange and shiny. Oviscape wholly black and shining. Eversible membrane brown, with shallowly semicircular cuticle denticles. Aculeus short (0.8 mm), notched at basal edge. Apical one third of aculeus with minute denticles covering medial edge (Fig. <xref ref-type="fig" rid="F5">5A</xref>).</p><fig id="F5" position="float" orientation="portrait"><object-id xmlns:xlink="http://www.w3.org/1999/xlink" content-type="doi" xlink:type="simple">10.3897/zookeys.1214.130171.figure5</object-id><object-id xmlns:xlink="http://www.w3.org/1999/xlink" content-type="zenodo_dep_id" xlink:type="simple">13906692</object-id><object-id xmlns:xlink="http://www.w3.org/1999/xlink" content-type="arpha" xlink:type="simple">BE93D2E6-908E-5BCB-83D5-5AEE78926363</object-id><label>Figure 5.</label><caption><p><italic><tp:taxon-name><tp:taxon-name-part taxon-name-part-type="genus" reg="Aciurina">Aciurina</tp:taxon-name-part><tp:taxon-name-part taxon-name-part-type="species" reg="luminaria">luminaria</tp:taxon-name-part></tp:taxon-name></italic> terminalia <bold>A</bold> female <bold>B</bold> male.</p></caption><graphic xmlns:xlink="http://www.w3.org/1999/xlink" xlink:href="zookeys-1214-217_article-130171__-g005.jpg" position="float" orientation="portrait" xlink:type="simple" id="oo_1149327.jpg"><uri content-type="original_file" xlink:type="simple">https://binary.pensoft.net/fig/1149327</uri></graphic></fig><p>Male body length (minus terminalia) 4 mm. Matching female in all respects except for terminalia. Epandrium black and shining, and proctiger pale yellow-orange. Surstylus pale brown, and prensisetae paired, bluntly rounded at the tips, and black. Phallus (1.25 mm long) and glans dark brown (Fig. <xref ref-type="fig" rid="F5">5B</xref>).</p><p><bold><italic>Variation.</italic></bold> Ventral thoracic pleura (including episternum, meron, anatergite and katatergite) in darker morphs are black with gray pollinosity, as on the scutum. Abdomen color ranges from wholly orange, orange with black tergite 6 (5 in male), orange with lateral black spots on tergites 5 and 6 (4 and 5 in male), to mostly black with orange background in dark morphs of both sexes (Fig. <xref ref-type="fig" rid="F4">4F–H</xref>).</p><p><bold><italic>Immature.</italic></bold> Second instar larva: Body white, elliptical-oblong and rounded on both anterior and posterior ends. Body segmented by rows of acanthae. Gnathocephalon conical and generally smooth. Mouth hook black and bidentate. Posterior spiracular plate with three pale brown rimae. Puparium: length 4.00 mm, width 1.62 mm. Dark brown, shining, elliptical-oblong, and rounded on both anterior and posterior ends. Anterior end with invagination scar and anterior thoracic spiracle. Posterior spiracular plate with spiracle darkened and flat.</p><p>Gall relatively large at maturity (7.24 mm mean latitudinal diameter), has a mostly rounded oblong to tapered teardrop shape and is covered uniformly in dense off-white cottony tomentum (Fig. <xref ref-type="fig" rid="F2">2C</xref>).</p></tp:treatment-sec><tp:treatment-sec sec-type="biology" id="SECID0EBVAG"><title>Biology.</title><p><italic><tp:taxon-name><tp:taxon-name-part taxon-name-part-type="genus" reg="Aciurina">Aciurina</tp:taxon-name-part><tp:taxon-name-part taxon-name-part-type="species" reg="luminaria">luminaria</tp:taxon-name-part></tp:taxon-name></italic> is univoltine and has a life cycle and phenology similar to <italic><tp:taxon-name><tp:taxon-name-part taxon-name-part-type="genus" reg="Aciurina">A.</tp:taxon-name-part><tp:taxon-name-part taxon-name-part-type="species" reg="bigeloviae">bigeloviae</tp:taxon-name-part></tp:taxon-name></italic> and <italic><tp:taxon-name><tp:taxon-name-part taxon-name-part-type="genus" reg="Aciurina">A.</tp:taxon-name-part><tp:taxon-name-part taxon-name-part-type="species" reg="trixa">trixa</tp:taxon-name-part></tp:taxon-name></italic> (<xref ref-type="bibr" rid="B5">Baine et al. 2023a</xref>; <xref ref-type="bibr" rid="B6">2023b</xref>). Eggs are laid singly into the leaf bud of a distal plant stem. The gall forms at the oviposition site and the developing larva feeds on the tissue surrounding the central chamber of the gall. By fall, the gall reaches full size, and the larva reaches its final instar and chews to the outer layer of the gall to create a circular trap door. The larva ceases feeding and overwinters inside the gall, then pupates in the spring. Adults eclose in summer and push their way through the door to emerge from the gall and find a mate. The period of emergence from galls reared by these authors is May 29<sup>th</sup> – June 28<sup>th</sup>. The latest date of emergence in examined material from Utah is July 18<sup>th</sup> (gall collected 3 July 1966).</p></tp:treatment-sec><tp:treatment-sec sec-type="Associated arthropods" id="SECID0EWWAG"><title>Associated arthropods.</title><p>The most common parasitoid by far is <italic><tp:taxon-name><tp:taxon-name-part taxon-name-part-type="genus" reg="Eurytoma">Eurytoma</tp:taxon-name-part><tp:taxon-name-part taxon-name-part-type="species" reg="chrysothamni">chrysothamni</tp:taxon-name-part></tp:taxon-name></italic> (<tp:taxon-name><tp:taxon-name-part taxon-name-part-type="order">Hymenoptera</tp:taxon-name-part></tp:taxon-name>: <tp:taxon-name><tp:taxon-name-part taxon-name-part-type="family">Eurytomidae</tp:taxon-name-part></tp:taxon-name>). We reared very few unidentified <italic><tp:taxon-name><tp:taxon-name-part taxon-name-part-type="genus" reg="Halticoptera">Halticoptera</tp:taxon-name-part></tp:taxon-name></italic>, <italic><tp:taxon-name><tp:taxon-name-part taxon-name-part-type="genus" reg="Pteromalus">Pteromalus</tp:taxon-name-part></tp:taxon-name></italic> (<tp:taxon-name><tp:taxon-name-part taxon-name-part-type="family">Pteromalidae</tp:taxon-name-part></tp:taxon-name>), and <italic><tp:taxon-name><tp:taxon-name-part taxon-name-part-type="genus" reg="Torymus">Torymus</tp:taxon-name-part></tp:taxon-name></italic> (<tp:taxon-name><tp:taxon-name-part taxon-name-part-type="family">Torymidae</tp:taxon-name-part></tp:taxon-name>) wasps, which may be the same species as those associated with <italic><tp:taxon-name><tp:taxon-name-part taxon-name-part-type="genus" reg="Aciurina">A.</tp:taxon-name-part><tp:taxon-name-part taxon-name-part-type="species" reg="bigeloviae">bigeloviae</tp:taxon-name-part></tp:taxon-name></italic> (<xref ref-type="bibr" rid="B5">Baine et al. 2023a</xref>). We also observed and reared a small number of <italic><tp:taxon-name><tp:taxon-name-part taxon-name-part-type="genus" reg="Rhopalomyia">Rhopalomyia</tp:taxon-name-part></tp:taxon-name></italic> (<tp:taxon-name><tp:taxon-name-part taxon-name-part-type="order">Diptera</tp:taxon-name-part></tp:taxon-name>: <tp:taxon-name><tp:taxon-name-part taxon-name-part-type="family">Cecidomyiidae</tp:taxon-name-part></tp:taxon-name>) hypergalls on the surface of galls collected in northwestern New Mexico. The hypergall system has been previously documented on both <italic><tp:taxon-name><tp:taxon-name-part taxon-name-part-type="genus" reg="Aciurina">A.</tp:taxon-name-part><tp:taxon-name-part taxon-name-part-type="species" reg="bigeloviae">bigeloviae</tp:taxon-name-part></tp:taxon-name></italic> (<xref ref-type="bibr" rid="B6">Baine et al. 2023b</xref>) and <italic><tp:taxon-name><tp:taxon-name-part taxon-name-part-type="genus" reg="Aciurina">A.</tp:taxon-name-part><tp:taxon-name-part taxon-name-part-type="species" reg="trixa">trixa</tp:taxon-name-part></tp:taxon-name></italic> (<xref ref-type="bibr" rid="B48">Russo 2021</xref>), but whether the midge species is the same is unknown. Unexpectedly, and unknown from other <italic><tp:taxon-name><tp:taxon-name-part taxon-name-part-type="genus" reg="Aciurina">Aciurina</tp:taxon-name-part></tp:taxon-name></italic> systems, a single <italic><tp:taxon-name><tp:taxon-name-part taxon-name-part-type="genus" reg="Synergus">Synergus</tp:taxon-name-part></tp:taxon-name></italic> (<tp:taxon-name><tp:taxon-name-part taxon-name-part-type="order">Hymenoptera</tp:taxon-name-part></tp:taxon-name>: <tp:taxon-name><tp:taxon-name-part taxon-name-part-type="family">Cynipidae</tp:taxon-name-part></tp:taxon-name>) wasp was also reared.</p></tp:treatment-sec><tp:treatment-sec sec-type="host" id="SECID0EG2AG"><title>Host plant.</title><p>The known host plant is strictly <tp:taxon-name><tp:taxon-name-part taxon-name-part-type="genus" reg="Ericameria">Ericameria</tp:taxon-name-part><tp:taxon-name-part taxon-name-part-type="species" reg="nauseosa">nauseosa</tp:taxon-name-part><tp:taxon-name-part taxon-name-part-type="infraspecific-rank">subsp.</tp:taxon-name-part><tp:taxon-name-part taxon-name-part-type="subspecies" reg="ammophila">ammophila</tp:taxon-name-part></tp:taxon-name> L.C. Anderson, which was described from the San Luis Valley in Colorado (<xref ref-type="bibr" rid="B3">Anderson 2006</xref>). This plant is restricted to sandsheet and sand dune habitat and is known from southern Colorado (<xref ref-type="bibr" rid="B3">Anderson 2006</xref>) and here we add to its range northern New Mexico. Floral specimens from galled plants in New Mexico are deposited in MSB Herbarium (UNM0143677–UNM0143682). The host plant of material from Pink Sand Dunes, Utah is only identified as “<italic><tp:taxon-name><tp:taxon-name-part taxon-name-part-type="genus" reg="Chrysothamnus">Chrysothamnus</tp:taxon-name-part><tp:taxon-name-part taxon-name-part-type="species" reg="nauseosus">nauseosus</tp:taxon-name-part></tp:taxon-name></italic>” [sic] and the host plants of gall observations in Arizona are unidentified.</p></tp:treatment-sec><tp:treatment-sec sec-type="Geographical range" id="SECID0EQ3AG"><title>Geographical range.</title><p>Beyond the localities of the examined material above, we have confirmed the presence of this species in some locations reported by <xref ref-type="bibr" rid="B22">Dodson and George (1986)</xref>: Great Sand Dunes National Monument, CO, and near the cities Grants and Gallup, NM. We are aware of a specimen collected from Kanab, UT (A. Norrbom, pers. comm. Aug 2024). We are also able to definitively identify from photos the distinctive tomentum and shape of this gall on iNaturalist. Thus, the following localities are added to our own observations to the range of <italic><tp:taxon-name><tp:taxon-name-part taxon-name-part-type="genus" reg="Aciurina">A.</tp:taxon-name-part><tp:taxon-name-part taxon-name-part-type="species" reg="luminaria">luminaria</tp:taxon-name-part></tp:taxon-name></italic> from public user observations: Petrified Forest National Park, AZ (obs. no. 2848593 &amp; 112933554); Porcupine Spring, AZ (170773584); Brown’s Canyon, CO (151317053); Nageezi, NM (141568708); Aztec, NM (151553769); White Sands National Park, NM (199614395); and Kodachrome Basin State Park, UT (57095918).</p></tp:treatment-sec><tp:treatment-sec sec-type="etymology" id="SECID0EF4AG"><title>Etymology.</title><p>The species epithet is a noun derived from the Spanish word for “light” which is specifically used in the southwest United States for small decorative lanterns traditionally displayed during the winter leading up to Christmas. We chose this epithet because the shape of this species’ gall is similar to that of a small flame on a candle, like those inside luminarias. Furthermore, this species’ galls are easiest to find when they are mature, and after the host leaves have dropped, so they are also associated with display in wintertime in the Southwest. The tradition of luminarias is common and adored in New Mexico, the type locality of this species. We elected to use the more widespread term <tp:taxon-name><tp:taxon-name-part taxon-name-part-type="genus" reg="Aciurina"/><tp:taxon-name-part taxon-name-part-type="species" reg="luminaria">luminaria</tp:taxon-name-part></tp:taxon-name> over northern New Mexico regionally specific “farolito” because the species’ range extends into other regions in the West.</p></tp:treatment-sec><tp:treatment-sec><!--Section generated to contain objects referenced in tp:taxon-treatment.--><fig id="F2" position="float" orientation="portrait"><object-id xmlns:xlink="http://www.w3.org/1999/xlink" content-type="doi" xlink:type="simple">10.3897/zookeys.1214.130171.figure2</object-id><object-id xmlns:xlink="http://www.w3.org/1999/xlink" content-type="zenodo_dep_id" xlink:type="simple">13906686</object-id><object-id xmlns:xlink="http://www.w3.org/1999/xlink" content-type="arpha" xlink:type="simple">284C7A89-FBDC-514E-B70A-6C3F77B27A37</object-id><label>Figure 2.</label><caption><p>Galls of <italic><tp:taxon-name><tp:taxon-name-part taxon-name-part-type="genus" reg="Aciurina">A.</tp:taxon-name-part><tp:taxon-name-part taxon-name-part-type="species" reg="luminaria">luminaria</tp:taxon-name-part></tp:taxon-name></italic> and <italic><tp:taxon-name><tp:taxon-name-part taxon-name-part-type="genus" reg="Aciurina">A.</tp:taxon-name-part><tp:taxon-name-part taxon-name-part-type="species" reg="bigeloviae">bigeloviae</tp:taxon-name-part></tp:taxon-name></italic><bold>A</bold> immature <italic><tp:taxon-name><tp:taxon-name-part taxon-name-part-type="genus" reg="Aciurina">A.</tp:taxon-name-part><tp:taxon-name-part taxon-name-part-type="species" reg="luminaria">luminaria</tp:taxon-name-part></tp:taxon-name></italic> galls <bold>B</bold> internal view of immature <italic><tp:taxon-name><tp:taxon-name-part taxon-name-part-type="genus" reg="Aciurina">A.</tp:taxon-name-part><tp:taxon-name-part taxon-name-part-type="species" reg="luminaria">luminaria</tp:taxon-name-part></tp:taxon-name></italic> gall with early instar larva burrowing into the stem while gall develops <bold>C</bold> mature <italic><tp:taxon-name><tp:taxon-name-part taxon-name-part-type="genus" reg="Aciurina">A.</tp:taxon-name-part><tp:taxon-name-part taxon-name-part-type="species" reg="luminaria">luminaria</tp:taxon-name-part></tp:taxon-name></italic> galls <bold>D</bold> internal view of mature <italic><tp:taxon-name><tp:taxon-name-part taxon-name-part-type="genus" reg="Aciurina">A.</tp:taxon-name-part><tp:taxon-name-part taxon-name-part-type="species" reg="luminaria">luminaria</tp:taxon-name-part></tp:taxon-name></italic> gall with full-sized larval chamber <bold>E</bold> mature <italic><tp:taxon-name><tp:taxon-name-part taxon-name-part-type="genus" reg="Aciurina">A.</tp:taxon-name-part><tp:taxon-name-part taxon-name-part-type="species" reg="bigeloviae">bigeloviae</tp:taxon-name-part></tp:taxon-name></italic> galls <bold>F</bold> internal view of <italic><tp:taxon-name><tp:taxon-name-part taxon-name-part-type="genus" reg="Aciurina">A.</tp:taxon-name-part><tp:taxon-name-part taxon-name-part-type="species" reg="bigeloviae">bigeloviae</tp:taxon-name-part></tp:taxon-name></italic> gall with a mature larva in the larval chamber. Side by side comparison of <italic><tp:taxon-name><tp:taxon-name-part taxon-name-part-type="genus" reg="Aciurina">A.</tp:taxon-name-part><tp:taxon-name-part taxon-name-part-type="species" reg="bigeloviae">bigeloviae</tp:taxon-name-part></tp:taxon-name></italic> (left) and <italic><tp:taxon-name><tp:taxon-name-part taxon-name-part-type="genus" reg="Aciurina">A.</tp:taxon-name-part><tp:taxon-name-part taxon-name-part-type="species" reg="luminaria">luminaria</tp:taxon-name-part></tp:taxon-name></italic> (right) tomentum texture and uniformity <bold>G</bold> external view <bold>H</bold> internal view.</p></caption><graphic xmlns:xlink="http://www.w3.org/1999/xlink" xlink:href="zookeys-1214-217_article-130171__-g002.jpg" position="float" orientation="portrait" xlink:type="simple" id="oo_1149324.jpg"><uri content-type="original_file" xlink:type="simple">https://binary.pensoft.net/fig/1149324</uri></graphic></fig></tp:treatment-sec><ref-list><ref id="B54"><mixed-citation xmlns:xlink="http://www.w3.org/1999/xlink" xlink:type="simple"><person-group><name name-style="western"><surname>Steyskal</surname><given-names>GC</given-names></name></person-group> (<year>1984</year>) <article-title>A synoptic revision of the genus <italic><tp:taxon-name><tp:taxon-name-part taxon-name-part-type="genus">Aciurina</tp:taxon-name-part></tp:taxon-name></italic> Curran, 1932 (<tp:taxon-name><tp:taxon-name-part taxon-name-part-type="order">Diptera</tp:taxon-name-part></tp:taxon-name>, <tp:taxon-name><tp:taxon-name-part taxon-name-part-type="family">Tephritidae</tp:taxon-name-part></tp:taxon-name>).</article-title><source>Proceedings of the Entomological Society of Washington</source><volume>86</volume>: <fpage>582</fpage>–<lpage>598</lpage>.</mixed-citation></ref><ref id="B5"><mixed-citation xmlns:xlink="http://www.w3.org/1999/xlink" xlink:type="simple"><person-group><name name-style="western"><surname>Baine</surname><given-names>Q</given-names></name><name name-style="western"><surname>Casares</surname><given-names>EE</given-names></name><name name-style="western"><surname>Hughes</surname><given-names>DWW</given-names></name><name name-style="western"><surname>Martinson</surname><given-names>VG</given-names></name><name name-style="western"><surname>Martinson</surname><given-names>EO</given-names></name></person-group> (<year>2023a</year>) <article-title>Arthropod communities associated with gall-inducing <italic><tp:taxon-name><tp:taxon-name-part taxon-name-part-type="genus">Aciurina</tp:taxon-name-part><tp:taxon-name-part taxon-name-part-type="species">bigeloviae</tp:taxon-name-part></tp:taxon-name></italic> and <italic><tp:taxon-name><tp:taxon-name-part taxon-name-part-type="genus">Aciurina</tp:taxon-name-part><tp:taxon-name-part taxon-name-part-type="species">trixa</tp:taxon-name-part></tp:taxon-name></italic> (<tp:taxon-name><tp:taxon-name-part taxon-name-part-type="order">Diptera</tp:taxon-name-part></tp:taxon-name>: <tp:taxon-name><tp:taxon-name-part taxon-name-part-type="family">Tephritidae</tp:taxon-name-part></tp:taxon-name>) in New Mexico.</article-title><source>Annals of the Entomological Society of America</source><volume>117</volume>: <fpage>107</fpage>–<lpage>117</lpage>. <ext-link xlink:type="simple" ext-link-type="doi" xlink:href="10.1093/aesa/saad037">https://doi.org/10.1093/aesa/saad037</ext-link></mixed-citation></ref><ref id="B6"><mixed-citation xmlns:xlink="http://www.w3.org/1999/xlink" xlink:type="simple"><person-group><name name-style="western"><surname>Baine</surname><given-names>Q</given-names></name><name name-style="western"><surname>Casares</surname><given-names>EE</given-names></name><name name-style="western"><surname>Carabotta</surname><given-names>E</given-names></name><name name-style="western"><surname>Martinson</surname><given-names>VG</given-names></name><name name-style="western"><surname>Martinson</surname><given-names>EO</given-names></name></person-group> (<year>2023b</year>) Galls on galls: A hypergall‐inducing midge and its parasitoid community. Ecology 104: e4018. <ext-link xlink:type="simple" ext-link-type="doi" xlink:href="10.1002/ecy.4018">https://doi.org/10.1002/ecy.4018</ext-link></mixed-citation></ref><ref id="B48"><mixed-citation xmlns:xlink="http://www.w3.org/1999/xlink" xlink:type="simple"><person-group><name name-style="western"><surname>Russo</surname><given-names>R</given-names></name></person-group> (<year>2021</year>) <source>Plant galls of the Western United States.</source><publisher-name>Princeton University Press</publisher-name>, <publisher-loc>Princeton</publisher-loc>, <size units="page">368 pp</size>. <ext-link xlink:type="simple" ext-link-type="doi" xlink:href="10.1515/9780691213408">https://doi.org/10.1515/9780691213408</ext-link></mixed-citation></ref><ref id="B3"><mixed-citation xmlns:xlink="http://www.w3.org/1999/xlink" xlink:type="simple"><person-group><name name-style="western"><surname>Anderson</surname><given-names>LC</given-names></name></person-group> (<year>2006</year>) <article-title><tp:taxon-name><tp:taxon-name-part taxon-name-part-type="genus">Ericameria</tp:taxon-name-part><tp:taxon-name-part taxon-name-part-type="species">nauseosa</tp:taxon-name-part><tp:taxon-name-part taxon-name-part-type="infraspecific-rank">subsp.</tp:taxon-name-part><tp:taxon-name-part taxon-name-part-type="subspecies">ammophila</tp:taxon-name-part></tp:taxon-name> (<tp:taxon-name><tp:taxon-name-part taxon-name-part-type="family">Asteraceae</tp:taxon-name-part></tp:taxon-name>), a new rabbitbrush from the San Luis Valley of Colorado.</article-title><source>SIDA, Contributions to Botany</source><volume>22</volume>: <fpage>867</fpage>–<lpage>872</lpage>.</mixed-citation></ref><ref id="B22"><mixed-citation xmlns:xlink="http://www.w3.org/1999/xlink" xlink:type="simple"><person-group><name name-style="western"><surname>Dodson</surname><given-names>G</given-names></name><name name-style="western"><surname>George</surname><given-names>SB</given-names></name></person-group> (<year>1986</year>) <article-title>Examination of two morphs of gall-forming <italic><tp:taxon-name><tp:taxon-name-part taxon-name-part-type="genus">Aciurina</tp:taxon-name-part></tp:taxon-name></italic> (<tp:taxon-name><tp:taxon-name-part taxon-name-part-type="order">Diptera</tp:taxon-name-part></tp:taxon-name>: <tp:taxon-name><tp:taxon-name-part taxon-name-part-type="family">Tephritidae</tp:taxon-name-part></tp:taxon-name>): ecological and genetic evidence for species.</article-title><source>Biological Journal of the Linnean Society</source><volume>29</volume>: <fpage>63</fpage>–<lpage>79</lpage>. <ext-link xlink:type="simple" ext-link-type="doi" xlink:href="10.1111/j.1095-8312.1986.tb01771.x">https://doi.org/10.1111/j.1095-8312.1986.tb01771.x</ext-link></mixed-citation></ref></ref-list></tp:taxon-treatment>
